# Supplementary material for: Short-chain ketone production by engineered polyketide synthases in Streptomyces albus
Source: Nat Commun. 2018 Nov 1;9:4569. doi: 10.1038/s41467-018-07040-0 (PMC6212451; doi:10.1038/s41467-018-07040-0)
Supplement: Supplementary file 4 — Supplementary Data 1 [file 41467_2018_7040_MOESM4_ESM.xlsx]

## Sheet: Sheet1
Supplementary Data 1
EryAIII	MSGDNGMTEEKLRRYLKRTVTELDSVTARLREVEHRAGEPIAIVGMACRFPGDVDSPESFWEFVSGGGDAIAEAPADRGWEPDPDARLGGMLAAAGDFDAGFFGISPREALAMDPQQRIMLEISWEALERAGHDPVSLRGSATGVFTGVGTVDYGPRPDEAPDEVLGYVGTGTASSVASGRVAYCLGLEGPAMTVDTACSSGLTALHLAMESLRRDECGLALAGGVTVMSSPGAFTEFRSQGGLAADGRCKPFSKAADGFGLAEGAGVLVLQRLSAARREGRPVLAVLRGSAVNQDGASNGLTAPSGPAQQRVIRRALENAGVRAGDVDYVEAHGTGTRLGDPIEVHALLSTYGAERDPDDPLWIGSVKSNIGHTQAAAGVAGVMKAVLALRHGEMPRT…
LipPks1	MAGPPPFPRRRGPSGRRRCGGRATPGSVRDRTGRRPAAVPSRAVCAADLCEENDDGSKNVSEHRGSAGGSVLFPRTGTVLPWVLTGPGAAAVRARSEALRTHLRASTEWSPAGVGQALLAGTGAGADTHRAVVLAGDRAQTLNALAALSAGADHPAVFTSTRADASPAGPVFVFPGQGSQWTGMARELLDSAPVFARKLHDCADAFAPYLGHSLLDSVTGAAGGPEPVGADVVQPALFAVMVALTDLWNAAGVAPGALLGHSLGELAAAHVAGVLSLDDSARVVARWSQAQATLAGRGDMVSVLLPADELADLLDRRWPGRLVVAVENGPGSAVASGDLDAAAELVAHLTAEGIHARRVDVGLAAHSPHIDAILPRIRADIAPIRAHTPSIPVYSALHG…
BorA2	MAHEDKLRHLLKRVSAELDDTQRRVREMEESEREPIAIVGMSCRLPGGVNSPGEFWSLLEAGTDAVSEFPRDRGWDVENLYDPDPDAPGRSYVREGGFLDGAGQFDAAFFGISPREALAMDPQQRLLLECSWEAIERSRIDPKTLHGSRTGVFAGSNWQDYNTLLLNAEERSQSYLATGASGSVLSGRVSYTLGMEGPAITVNTACSSSLVAVHLAARSLRAGECDLALAGAVTVMSTPQLPVAFSRQRGLAPDGRSKAFAVSADGMGFGEGVGVLVLERLSVARRNGHRVLAVVRGSAVNQDGASNGLTAPNGPSQQRVIRAALASAGLGPADVDVVEAHGTGTRLGDPIEAQALLATYGRGRDAERPLWLGSVKSNIGHAQAAAGVAGVIKMVLAME…
LipPks1+TE	MGSSHHHHHHSSGLVPRGSHMAGPPPFPRRRGPSGRRRCGGRATPGSVRDRTGRRPAAVPSRAVCAADLCEENDDGSKNVSEHRGSAGGSVLFPRTGTVLPWVLTGPGAAAVRARSEALRTHLRASTEWSPAGVGQALLAGTGAGADTHRAVVLAGDRAQTLNALAALSAGADHPAVFTSTRADASPAGPVFVFPGQGSQWTGMARELLDSAPVFARKLHDCADAFAPYLGHSLLDSVTGAAGGPEPVGADVVQPALFAVMVALTDLWNAAGVAPGALLGHSLGELAAAHVAGVLSLDDSARVVARWSQAQATLAGRGDMVSVLLPADELADLLDRRWPGRLVVAVENGPGSAVASGDLDAAAELVAHLTAEGIHARRVDVGLAAHSPHIDAILPRIRA…
AT-swapped LipPks1+TE	MGSSHHHHHHSSGLVPRGSHMAGPPPFPRRRGPSGRRRCGGRATPGSVRDRTGRRPAAVPSRAVCAADLCEENDDGSKNVSEHRGSAGGSVLFPRTGTVLPWVLTGPGAAAVRARSEALRTHLRASTEWSPAGVGQALLAGTGAGADTHRAVVLAGDRAQTLNALAALSAGADHPAVFTSTRADASPAGPVFVFPGQGSQWTGMARELLDSAPVFARKLHDCADAFAPYLGHSLLDSVTGAAGGPEPVGADVVQPALFAVMVALTDLWNAAGVAPGALLGHSLGELAAAHVAGVLSLDDSARVVARWSQAQATLAGRGDMVSVLLPADELADLLDRRWPGRLVVAVENGPGSAVASGDLDAAAELVAHLTAEGIHARRVDVGLAAHSPHIDAILPRIRA…
N-terminal tail-truncated methylketone PKS	MSEHRGSAGGSVLFPRTGTVLPWVLTGPGAAAVRARSEALRTHLRASTEWSPAGVGQALLAGTGAGADTHRAVVLAGDRAQTLNALAALSAGADHPAVFTSTRADASPAGPVFVFPGQGSQWTGMARELLDSAPVFARKLHDCADAFAPYLGHSLLDSVTGAAGGPEPVGADVVQPALFAVMVALTDLWNAAGVAPGALLGHSLGELAAAHVAGVLSLDDSARVVARWSQAQATLAGRGDMVSVLLPADELADLLDRRWPGRLVVAVENGPGSAVASGDLDAAAELVAHLTAEGIHARRVDVGLAAHSPHIDAILPRIRADIAPIRAHTPSIPVYSALHGGALDGTPMDAAYWCRNLRSTVRFADATRAALEAGHTTFVEVSPHPVLTTAMEVSATRAA…
N-terminal tail-truncated ethylketone PKS	MSEHRGSAGGSVLFPRTGTVLPWVLTGPGAAAVRARSEALRTHLRASTEWSPAGVGQALLAGTGAGADTHRAVVLAGDRAQTLNALAALSAGADHPAVFTSTRADASPAGPVFVFPGQGSQWTGMARELLDSAPVFARKLHDCADAFAPYLGHSLLDSVTGAAGGPEPVGADVVQPALFAVMVALTDLWNAAGVAPGALLGHSLGELAAAHVAGVLSLDDSARVVARWSQAQATLAGRGDMVSVLLPADELADLLDRRWPGRLVVAVENGPGSAVASGDLDAAAELVAHLTAEGIHARRVDVGLAAHSPHIDAILPRIRADIAPIRAHTPSIPVYSALHGGALDGTPMDAAYWCRNLRSTVRFADATRAALEAGHTTFVEVSPHPVLTTAMEVSATRAA…
